# Supplementary material for: Loss of T follicular regulatory cell–derived IL-1R2 augments germinal center reactions via increased IL-1
Source: JCI Insight. 2024 Feb 8;9(5):e174005. doi: 10.1172/jci.insight.174005 (PMC11143922; doi:10.1172/jci.insight.174005)
Supplement: Supporting data values [file jciinsight-9-174005-s032.xlsx]

## Sheet: Fig 1C
Supporting data values Pyrillou et al
	+/+	+/-	-/-
	17986.4	8526.63	0
	15028.5	9884.94	0
	14716.7	9753.12	0
	14323	9150.1	0
	18410	6993.56	0
	17613.4	7271.89	0

## Sheet: Fig 2A
Supporting data values Pyrillou et al
	Control	Control	Control	Control	IL-1R2-/-	IL-1R2-/-	IL-1R2-/-	IL-1R2-/-
Basal	0	0	0	0	57.23	0	61.67	0
2h	7231.6	6123.24	3981.79	1861.23	8466.18	3067.51	12427.3	9660.44
4h	636.09	733.79	411.11	192.61	2826.8	601.58	4291.92	2183.59

## Sheet: Fig 2B
Control	IL-1R2-/-
0.08796	0.333893
0.119837	0.196113
0.103248	0.345363
0.103485	0.226034

## Sheet: Fig 2C
	Control	Control	Control	Control	IL-1R2-/-	IL-1R2-/-	IL-1R2-/-	IL-1R2-/-
Basal	0	0	0	0	0	0	0	0
2h	57.12	96.08	89.33	128.98	203.38	433.44	145.67	326.6
4h	38.89	16.25	13.97	33.01	76.69	108.87	55.02	65.7

## Sheet: Fig 2D
Control	IL-1R2-/-
54042	163744
56186	351448
50605	260968
95475	129832
129043	44104
44678	107553
	125069
	63645
	90867

## Sheet: Fig 3A
	chow	4-HT
	19.26	8.36
	17.39	7.48
	24.01	8.22
	21.24	7.01
	17.94

## Sheet: Fig 3B
	Cre-	Cre+
	3.1	11.57
	6.2	12.13
	4.06	10.77
	3.02	9.74
	6.59

## Sheet: Fig 3C
	Tfh						Tfr
Cre-	83.95	84.13	82.01	83.87	85.16		16.05	15.87	17.99	16.13	14.84
Cre+	82.19	81.03	81.24	84.07			17.81	18.97	18.76	15.93

## Sheet: Fig 3D
	Cre-	Cre+
	2.17	4.51
	2.41	4.12
	1.86	3.51
	1.91	3.45
	2.66

## Sheet: Fig 3E
	Cre-						Cre+					naive
1:200	9325.46		5037.83	7434.26	8409.12		16276.3	13232.3	12704	17058		460.58
1:100	15176.6	27301.5	6616.98	15739	16806.6		29279.2	31607.4	20453.1	34262.6		619.27
1:50	17241.2	43018.6	10927.7	23584.9	31726.4		48346.6	48428.8	49899	52994.2		788.84
1:20	51576.1	76640.6	33277.5	56822.5	118711		181606	181277	141895	170657		1609.17

[truncated: 65 more sheets: Fig 3F, Fig 3G, Fig 3H, Fig 3I, Fig 4A, Fig 4B, Fig 4C, Fig 4D, Fig 4E, Fig 4F, Fig 4G, Fig 4H, Fig 5A, Fig 5B, Fig 5C, Fig 5D, Fig 5E, Fig 5F, Fig 5G, Fig 5H …]
